# Supplementary material for: Effects of backpack load and position on body strains in male schoolchildren while walking
Source: PLoS One. 2018 Mar 21;13(3):e0193648. doi: 10.1371/journal.pone.0193648 (PMC5862447; doi:10.1371/journal.pone.0193648)
Supplement: S1 Dataset — (XLS) [file pone.0193648.s001.xls]

## Sheet: subject_data
Subjects	Age (yrs)	Height (cm)	Weight (kg)	BMI
1	13	154.6	47.2	19.748
2	12	148.5	48.3	21.9025
3	12.9	150.4	49.7	21.9716
4	12.4	153.5	44	18.6739
5	12.6	152.8	46.8	20.0447
6	12	152.2	44.3	19.1238
7	12.4	153.4	44.2	18.7833
8	12.2	149.5	43.6	19.5076
9	12.1	151.5	49.1	21.3922
10	12.2	153.3	48.4	20.595
11	12.3	154.1	47.5	20.0027
12	12.1	142.2	46.2	22.8477

## Sheet: test_data
		Body postures						Muscle activations								Discomfort (ajusted by subjects)
	tests	HF	TF	L1	S1	LSA	TZ_MVC	TZ_iemg	TZ_emg	LD_MVC	LD_iemg	LD_emg	ES_MVC	ES_iemg	ES_emg	NS	BK	WT
S1	0	27	10	5	47	42	45233	7935	5.7	7480.95	3253	2.3	72808.9	7068	10.3	*	*	*
S1	1	54	16	5.48	39.1953	33.7153	32345	3718	8.7	3929.77	342	11.5	37865.3	2427.26	15.6	1	0.5	0.5
S1	2	36	13	2.36	38.2999	35.9399	24342	5292	4.6	2316.74	211	11	21993.1	1249.61	17.6	1	1.5	0.5
S1	3	31	13	2.36	38.2999	35.9399	24342	4681	5.2	2316.74	185	12.5	21993.1	1286.15	17.1	1	2.5	0.5
S1	4	58	15	4.44	38.8945	34.4545	45233	8077	5.6	7480.95	505	14.8	72808.9	3811.98	19.1	2	2.5	0.5
S1	5	47	15	4.44	38.8945	34.4545	32345	8086	4	3929.77	364	10.8	37865.3	2593.51	14.6	2	0.5	0.5
S1	6	49	15	4.44	38.8945	34.4545	45233	8077	5.6	7480.95	693	10.8	72808.9	4022.59	18.1	1	0.5	0.5
S1	7	62	22	11.72	41.0495	29.3295	32345	2673	12.1	3929.77	259	15.2	37865.3	1951.82	19.4	4	1.5	0.5
S1	8	46	20	9.64	40.4219	30.7819	24342	2135	11.4	2316.74	163	14.2	21993.1	1139.54	19.3	1	1.5	0.5
S1	9	43	15	4.44	38.8945	34.4545	24342	1872	13	2316.74	185.339	12.5	21993.1	999.686	22	1	1.5	0.5
S2	0	18	9	3	40	37	43543	9264	4.7	6948.26	2316	3	67567.2	7112	9.5	*	*	*
S2	1	50	14	3.4	38.596	35.196	43543	2114	20.6	6948.26	593.868	11.7	67567.2	2502.49	27	3	1.5	0.5
S2	2	39	10	-0.76	37.4249	38.1849	12323	536	23	746.545	33.1798	22.5	6542.35	290.771	22.5	1	0.5	0.5
S2	3	35	11	0.28	37.7143	37.4343	43543	2532	17.2	6948.26	534.481	13	67567.2	2502.49	27	0	1.5	0.5
S2	4	52	17	6.52	39.4984	32.9784	12323	531	23.2	746.545	82.0379	9.1	6542.35	204.448	32	5	2.5	0.5
S2	5	35	14	3.4	38.596	35.196	43543	1877	23.2	6948.26	358.158	19.4	67567.2	2598.74	26	0	0.5	2.5
S2	6	39	14	3.4	38.596	35.196	12323	725	17	746.545	72.4801	10.3	6542.35	284.45	23	2	1.5	0.5
S2	7	62	19	8.6	40.1117	31.5117	12323	434	28.4	746.545	61.6979	12.1	6542.35	191.858	34.1	6	2.5	0.5
S2	8	43	19	8.6	40.1117	31.5117	43543	1589	27.4	6948.26	631.66	11	67567.2	2016.93	33.5	5	2.5	1.5
S2	9	37	18	7.56	39.8039	32.2439	43543	1770	24.6	6948.26	614.89	11.3	67567.2	2252.24	30	3	0.5	2.5
S3	0	22	9	1	41	40	5422	2085	2.6	307	83	3.7	2221.13	206	10.8	*	*	*
S3	1	54	14	3.4	38.596	35.196	5422	537	10.1	307.397	49.5801	6.2	2221.13	110.504	20.1	0	0.5	0.5
S3	2	45	11	0.28	37.7143	37.4343	6913	473	14.6	373.709	35.5914	10.5	2873.65	126.037	22.8	0	0.5	0.5
S3	3	55	16	5.48	39.1953	33.7153	5422	424	12.8	307.397	43.9138	7	2221.13	100.961	22	0	0.5	2.5
S3	4	50	14	3.4	38.596	35.196	5632	469	12	315.784	47.846	6.6	2303.66	100.597	22.9	2	0.5	0.5
S3	5	48	18	7.56	39.8039	32.2439	5632	375	15	315.784	43.8588	7.2	2303.66	93.2657	24.7	2	0.5	0.5
S3	6	53	21	10.68	40.7345	30.0545	6913	671	10.3	373.709	38.5267	9.7	2873.65	118.257	24.3	1	0.5	3.5
S3	7	58	17	6.52	39.4984	32.9784	5422	323	16.8	307.397	21.347	14.4	2221.13	105.267	21.1	5	1.5	2.5
S3	8	53	17	6.52	39.4984	32.9784	6913	402	17.2	373.709	35.9336	10.4	2873.65	150.453	19.1	4	2.5	0.5
S3	9	52	17	6.52	39.4984	32.9784	5422	287	18.9	307.397	26.9646	11.4	2221.13	83.8163	26.5	2	0.5	3.5
S4	0	19	11	-2	36	38	804	175	4.6	202	67	3	1183.28	99	12	*	*	*
S4	1	40	11	0.28	37.7143	37.4343	804	37	21.9	201.924	9.30525	21.7	1183.28	56.3468	21	7	4.5	1.5
S4	2	45	11	0.28	37.7143	37.4343	4465	172	26	273.131	12.0854	22.6	1883.96	89.7123	21	2	3.5	1.5
S4	3	55	13	2.36	38.2999	35.9399	1251	67	18.6	205.53	11.05	18.6	1218.77	39.9595	30.5	2	3.5	0.5
S4	4	63	12	1.32	38.0059	36.6859	804	36	22.4	201.924	8.52	23.7	1183.28	46.0421	25.7	5	5.5	2.5
S4	5	47	14	3.4	38.596	35.196	804	37	22	201.924	9.56986	21.1	1183.28	43.3437	27.3	5	2.5	2.5
S4	6	45	17	6.52	39.4984	32.9784	1251	63	19.8	205.53	10.433	19.7	1218.77	39.315	31	3	3.5	5.5
S4	7	63	15	4.44	38.8945	34.4545	4465	188	23.8	273.131	11.4761	23.8	1883.96	70.8255	26.6	8	2.5	2.5
S4	8	70	17	6.52	39.4984	32.9784	1251	50	25.2	205.53	10.54	19.5	1218.77	58.0365	21	3	3.5	2.5
S4	9	66	17	6.52	39.4984	32.9784	4465	194	23	273.131	11.6723	23.4	1883.96	59.8082	31.5	3	2.5	5.5
S5	0	26	11	0	39	39	9802	2334	4.2	547	133	4.1	4578.96	492	9.3	*	*	*
S5	1	43	11	0.28	37.7143	37.4343	9802	1167	8.4	547.013	84.1559	6.5	4578.96	218.046	21	4	2.5	1.5
S5	2	33	10	-0.76	37.4249	38.1849	3415	411	8.3	242.999	43.3926	5.6	1587.46	87.7048	18.1	3	1.5	0.5
S5	3	36	10	-0.76	37.4249	38.1849	2341	304	7.7	220.257	47.8819	4.6	1363.68	95.9661	14.21	2	1.5	3.5
S5	4	49	18	7.56	39.8039	32.2439	3415	393	8.7	242.999	27.3032	8.9	1587.46	99.2161	16	3	3.5	2.5
S5	5	39	10	-0.76	37.4249	38.1849	2341	272	8.6	220.257	33.8857	6.5	1363.68	68.8726	19.8	2	2.5	2.5
S5	6	42	10	-0.76	37.4249	38.1849	9802	1343	7.3	547.013	109.403	5	4578.96	201.716	22.7	3	2.5	3.5
S5	7	66	12	1.32	38.0059	36.6859	9802	1114	8.8	547.013	69.2422	7.9	4578.96	277.513	16.5	8	4.5	2.5
S5	8	34	14	3.4	38.596	35.196	3415	422	8.1	242.999	34.7141	7	1587.46	69.9321	22.7	5	5.5	1.5
S5	9	44	20	9.64	40.4219	30.7819	2341	325	7.2	220.257	39.3316	5.6	1363.68	62.8423	21.7	5	4.5	3.5
S6	0	17	14	5	37	32	976	250	3.9	203	53	3.8	2366.96	223	10.6	*	*	*
S6	1	39	15	4.44	38.8945	34.4545	5788	396	14.6	322.216	35.4084	9.1	2366.96	153.699	15.4	4	2.5	2.5
S6	2	35	12	1.32	38.0059	36.6859	976	111	8.8	203.144	17.9773	11.3	1195.29	67.151	17.8	4	2.5	0.5
S6	3	29	19	8.6	40.1117	31.5117	976	80	12.2	203.144	21.8434	9.3	1195.29	89.8712	13.3	4	4.5	2.5
S6	4	39	11	0.28	37.7143	37.4343	976	48	20.5	203.144	21.8434	9.3	1195.29	75.6511	15.8	8	4.5	2.5
S6	5	39	12	1.32	38.0059	36.6859	5788	408	14.2	322.216	26.6294	12.1	2366.96	118.348	20	2	3.5	0.5
S6	6	32	10	-0.76	37.4249	38.1849	5788	419	13.8	322.216	30.1137	10.7	2366.96	120.15	19.7	2	2.5	4.5
S6	7	44	19	8.6	40.1117	31.5117	976	51	19	203.144	17.8197	11.4	1195.29	76.621	15.6	6	5.5	2.5
S6	8	41	14	3.4	38.596	35.196	976	45	21.8	203.144	14.7206	13.8	1195.29	61.932	19.3	5	2.5	4.5
S6	9	46	24	13.8	41.6869	27.8869	5788	313	18.5	322.216	25.9852	12.4	2366.96	107.589	22	3	3.5	3.5
S7	0	23	13	6	44	38	9843	2590	3.8	550	190	2.9	4607.35	427	10.8	*	*	*
S7	1	54	16	5.48	39.1953	33.7153	9843	984	10	549.898	166.636	3.3	4607.35	460.735	10	5	2.5	2.5
S7	2	41	14	3.4	38.596	35.196	11432	1229	9.3	670.88	186.356	3.6	5797.81	724.727	8	2	3.5	1.5
S7	3	39	13	2.36	38.2999	35.9399	9843	856	11.5	549.898	161.735	3.4	4607.35	568.808	8.1	1	2.5	2.5
S7	4	55	18	7.56	39.8039	32.2439	11432	650	17.6	670.88	89.4507	7.5	5797.81	527.074	11	4	5.5	1.5
S7	5	45	17	6.52	39.4984	32.9784	9843	984	10	549.898	74.3106	7.4	4607.35	555.102	8.3	4	4.5	1.5
S7	6	42	13	2.36	38.2999	35.9399	9843	589	16.7	549.898	74.3106	7.4	4607.35	393.79	11.7	2	1.5	2.5
S7	7	55	21	10.68	40.7345	30.0545	11432	534	21.4	670.88	88.2737	7.6	5797.81	341.048	17	8	5.5	1.5
S7	8	47	19	8.6	40.1117	31.5117	11432	560	20.4	670.88	94.4902	7.1	5797.81	357.89	16.2	6	5.5	2.5
S7	9	44	18	7.56	39.8039	32.2439	11432	572	20	670.88	84.9216	7.9	5797.81	277.407	20.9	5	1.5	2.5
S8	0	19	11	2	39	37	4123	1145	3.6	262	61	4.3	1778.95	160	11.1	*	*	*
S8	1	39	12	1.32	38.0059	36.6859	765	114	6.7	201.676	27.2536	7.4	1180.85	178.916	6.6	0	0.5	0.5
S8	2	28	13	2.36	38.2999	35.9399	4123	625	6.6	262.459	50.4729	5.2	1778.95	265.514	6.7	0	0.5	0.5
S8	3	31	12	1.32	38.0059	36.6859	4123	793	5.2	262.459	35.4674	7.4	1778.95	228.07	7.8	0	0.5	0.5
S8	4	51	17	6.52	39.4984	32.9784	4123	290	14.2	262.459	20.035	13.1	1778.95	115.516	15.4	2	0.5	0.5
S8	5	38	19	8.6	40.1117	31.5117	765	57	13.5	201.676	13.4451	15	1180.85	64.5271	18.3	0	0.5	0.5
S8	6	32	13	2.36	38.2999	35.9399	4123	439	9.4	262.459	14.7449	17.8	1778.95	93.6287	19	0	0.5	0.5
S8	7	49	19	8.6	40.1117	31.5117	765	80	9.6	201.676	13.3561	15.1	1180.85	70.2885	16.8	3	0.5	0.5
S8	8	41	21	10.68	40.7345	30.0545	4123	474	8.7	262.459	18.3538	14.3	1778.95	92.6534	19.2	2	2.5	1.5
S8	9	39	16	5.48	39.1953	33.7153	4123	491	8.4	262.459	16.1018	16.3	1778.95	87.2032	20.4	1	1.5	0.5
S9	0	26	9	5	47	42	8754	1683	5.2	477	170	2.8	3893.11	401	9.7	*	*	*
S9	1	44	16	5.48	39.1953	33.7153	8754	456	19.2	477.313	45.8955	10.4	3893.11	187.169	20.8	1	2.5	2.5
S9	2	31	13	2.36	38.2999	35.9399	8754	509	17.2	477.313	40.1103	11.9	3893.11	203.828	19.1	2	2.5	3.5
S9	3	26	14	3.4	38.596	35.196	903	50	18.1	202.601	20.4647	9.9	1189.94	55.0898	21.6	3	2.5	1.5
S9	4	60	22	11.72	41.0495	29.3295	903	40	22.5	202.601	16.8834	12	1189.94	56.3953	21.1	4	1.5	1.5
S9	5	33	15	4.44	38.8945	34.4545	8754	417	21	477.313	37.2901	12.8	3893.11	191.779	20.3	2	2.5	0.5
S9	6	34	16	5.48	39.1953	33.7153	659	30	21.7	201.058	15.348	13.1	1174.76	51.9807	22.6	5	3.5	2.5
S9	7	54	21	10.68	40.7345	30.0545	659	31	21.2	201.058	17.1845	11.7	1174.76	49.3598	23.8	7	2.5	0.5
S9	8	40	24	13.8	41.6869	27.8869	903	35	25.5	202.601	17.1695	11.8	1189.94	48.768	24.4	5	5.5	5.5
S9	9	35	16	5.48	39.1953	33.7153	659	742	21.6	201.058	18.4457	10.9	1174.76	43.3492	27.1	5	5.5	4.5
S10	0	25	5	3	44	41	5144	756	6.8	296.774	454	3.2	2116.61	228	9.3	*	*	*
S10	1	58	23	12.76	41.367	28.607	18702	742	25.2	1452.5	134.49	10.8	13488.9	559.706	24.1	2	0.5	0.5
S10	2	41	14	3.4	38.596	35.196	5144	196	26.3	296.774	24	12.2	2116.61	87.4632	24.2	1	0.5	1.5
S10	3	40	15	4.44	38.8945	34.4545	5144	196	26.3	296.774	19.397	15.3	2116.61	79.5717	26.6	1	2.5	2.5
S10	4	53	22	11.72	41.0495	29.3295	18702	690	27.1	1452.5	129.687	11.2	13488.9	490.506	27.5	2	1.5	3.5
S10	5	46	23	12.76	41.367	28.607	5144	181	28.4	296.774	27.7359	10.7	2116.61	84.327	25.1	2	2.5	1.5
S10	6	42	23	12.76	41.367	28.607	6587	213	30.9	357.865	29.0947	12.3	2717.74	99.1877	27.4	2	1.5	0.5
S10	7	60	22	11.72	41.0495	29.3295	18702	603	31	1452.5	114.37	12.7	13488.9	367.545	36.7	3	3.5	1.5
S10	8	45	24	13.8	41.6869	27.8869	6587	222	29.7	357.865	27.9582	12.8	2717.74	91.1994	29.8	2	1.5	1.5
S10	9	53	25	14.84	42.0093	27.1693	18702	645	29	1452.5	156.182	9.3	13488.9	433.727	31.1	4	5.5	5.5
S11	0	28	10	6	43	37	7710	1676	4.6	415.614	219	1.9	3285.99	301	10.9	*	*	*
S11	1	53	14	3.4	38.596	35.196	7710	714	10.8	415.614	23.7494	17.5	3285.99	131.44	25	2	3.5	0.5
S11	2	37	8	-2.84	36.8526	39.6926	6207	467	13.3	340.347	21.0091	16.2	2545.36	114.656	22.2	1	0.5	4.5
S11	3	40	14	3.4	38.596	35.196	6207	806	7.7	340.347	19.3379	17.6	2545.36	88.9987	28.6	0	2.5	0.5
S11	4	56	17	6.52	39.4984	32.9784	7710	627	12.3	415.614	24.0239	17.3	3285.99	123.534	26.6	6	2.5	1.5
S11	5	47	16	5.48	39.1953	33.7153	6207	559	11.1	340.347	19.3379	17.6	2545.36	125.387	20.3	5	1.5	3.5
S11	6	47	15	4.44	38.8945	34.4545	7710	648	11.9	415.614	24.0239	17.3	3285.99	159.514	20.6	5	2.5	4.5
S11	7	56	19	8.6	40.1117	31.5117	6207	440	14.1	340.347	19.2286	17.7	2545.36	75.5301	33.7	7	4.5	0.5
S11	8	41	16	5.48	39.1953	33.7153	6207	526	11.8	340.347	19.7876	17.2	2545.36	103.051	24.7	5	2.5	2.5
S11	9	49	16	5.48	39.1953	33.7153	6207	544	11.4	340.347	21.1396	16.1	2545.36	105.617	24.1	5	3.5	4.5
S12	0	21	9	-1	38	39	781	124	6.3	202	53	3.8	1181.83	148	8	*	*	*
S12	1	57	15	4.44	38.8945	34.4545	781	56	13.9	201.777	18.0158	11.2	1181.83	56.8189	20.8	2	1.5	1.5
S12	2	30	10	-0.76	37.4249	38.1849	974	72	13.5	203.129	17.3614	11.7	1195.14	61.6049	19.4	1	0.5	1.5
S12	3	34	15	4.44	38.8945	34.4545	974	67	14.5	203.129	12.4619	16.3	1195.14	49.1826	24.3	0	0.5	2.5
S12	4	56	14	3.4	38.596	35.196	1765	116	15.2	211.426	14.5811	14.5	1276.78	60.2256	21.2	3	1.5	1.5
S12	5	34	12	1.32	38.0059	36.6859	1765	116	15.2	211.426	10.2138	20.7	1276.78	116.071	11	2	1.5	1.5
S12	6	33	12	1.32	38.0059	36.6859	781	51	15.2	201.777	9.04828	22.3	1181.83	53.7197	22	1	0.5	3.5
S12	7	56	17	6.52	39.4984	32.9784	781	39	20.2	201.777	10.6198	19	1181.83	37.8793	31.2	3	3.5	2.5
S12	8	41	15	4.44	38.8945	34.4545	1765	139	12.7	211.426	11.945	17.7	1276.78	55.5123	23	2	1.5	1.5
S12	9	34	12	1.32	38.0059	36.6859	974	61	15.9	203.129	12.0194	16.9	1195.14	43.302	27.6	1	1.5	3.5
Note: test 0 means no backpack condition.
